# Supplementary material for: Differential Expression of Amanitin Biosynthetic Genes and Novel Cyclic Peptides in Amanita molliuscula
Source: J Fungi (Basel). 2021 May 14;7(5):384. doi: 10.3390/jof7050384 (PMC8156247; doi:10.3390/jof7050384)
Supplement: Supplementary file 1 [file jof-07-00384-s001.zip]

Archive with 7 entries (7 files):
- supplementary files/Figure S1.pdf
- supplementary files/Supplementary file 1.docx
- supplementary files/Supplementary file 1.fasta
- supplementary files/Supplementary file 2.docx
- supplementary files/Supplementary file 3.docx
- supplementary files/Supplementary file 4.docx
- supplementary files/Supplemetary file 2.docx
