# Supplementary material for: Differential Expression of Amanitin Biosynthetic Genes and Novel Cyclic Peptides in Amanita molliuscula
Source: J Fungi (Basel). 2021 May 14;7(5):384. doi: 10.3390/jof7050384 (PMC8156247; doi:10.3390/jof7050384)
Supplement: Supplementary file 1 [file jof-07-00384-s001.zip › supplementary files/Supplementary file 1.fasta]

>Amanita_franzii HKAS77321 
GGATCATTAATGAATGAACCTGAGGCTGTTGCTGGCCCCTGAAAAGGGGGGCATGTGCACGTCTCTATTC
ATCACCCATTCCACCTGTGCACTACTGTAGACACCTGGGAATGAGAGACCTTCATTGGGCTCTTGGGCTT
ATTGAAATCTGGGTGTCTATGATATTTGTATGAAACACTGTTTGGCATGAATGATAAAAAGTAGGGCTTT
TTGCCTGTAATTAAAGTACAACTTTCAACAACGGATCTCTTGGCTCTCGCATCGATGAAGAACGCAGCGA
AATGCGATAAGTAATGTGAATTGCAGAATTCAGTGAATCATCGAATCTTTGAACGCACCTTGCGCTCCTT
GGTATTCCAAGGAGCATGCCTGTTTGAGTGTCATTAATATCTCAAGATGCATCATCTGTTGTATGATACT
CTTGGATGTTGGGGGTTGCAGGCTTGAGAAAAAAGCCAGCTCCCCTTGAATGTATTAGTGGAGAGGACAA
TTGAACTCCATGGTGTGATAAAATCTGTCTATGCCAGGAGTATGTTTGGCTCTCTGTTACCAAACTGTCC
AGAATGGACAACTTGATCAACTTGACCTCAA
>Amanita_franzii HKAS91231 
GGATCATTAATGAATGAACCTGAGGCTGTTGCTGGCCCCTGAAAAAAAGGGGGGCATGTGCACGTCTCTA
TTCATCACCCATTCCACCTGTGCACTACTGTAGACACCTGGGAATGAGAGACCTTCATTGGGCTCTTGGG
CTTATTGAAATCTGGGTGTCTATGATATTTGTATGAAACACTGTTTGGCATGAATGATAAAAAGTAGGGC
TTTTTGCCTGTAATTAAAGTACAACTTTCAACAACGGATCTCTTGGCTCTCGCATCGATGAAGAACGCAG
CGAAATGCGATAAGTAATGTGAATTGCAGAATTCAGTGAATCATCGAATCTTTGAACGCACCTTGCGCTC
CTTGGTATTCCAAGGAGCATGCCTGTTTGAGTGTCATTAATATCTCAAGATGCATCATCTGTTGTATGAT
ACTCTTGGATGTTGGGGGTTGCAGGCTTGAGAAAAAAGCCAGCTCCCCTTGAATGTATTAGTGGAGAGGA
CAATTGAACTCCATGGTGTGATAAAATCTGTCTATGCCAGGAGTATGTTTGGCTCTCTGTTACCAAACTG
TCCAGAATGGACAACTTGATCAA
>Amanita_zangii GDGM29241
GGATCATTAATGAATGCACTTATGAGACTGTTGCTGGTCCTTGGGGGCATGTGCACGTCTCAAAGTCATT
ACCAATTCCACCTGTGCACAAGTGTAGACACTCAGGAATGTCTTGGTGTCTATGTCATTTCATTAAACAC
AATTGTATGTCTATAGAATGGATGTCATGCATTAAAGTACAACTTTCAACAACGGATCTCTTGGCTCTCG
CATCGATGAAGAACGCAGCGAAATGCGATAAGTAATGTGAATTGCAGAATTCAGTGAATCATCGAATCTT
TGAACGCACCTTGCGCTCCTTGGTATTCCGAGGAGCATGCCTGTTTGAGTGTCATTAAAATCTCAAGACC
CCCATCTGCTTTGGATGGGGTTATTGGATGGCTGGGGGTTGCAGGCTTTTCAATAGCCAGCTCTCCTTGA
ATGAATTAGTGGGGAAGACAATTGAACTCCATTGGTGTGATAAATTATCTATGCCAGGAGCAGGATTGGG
TCTACTGCTGTCTAACTGTCCAGAAAAGAGGACAAAAACAAACTTGACCTCAA
>Amanita_zangii HKAS99663
GGATCATTAATGAATGCACTTCTGAGACTGTTGCTGGTCCTTGGGGGCATGTGCACGTCTCAAAGTCATT
ACCAATTCCACCTGTGCACAAGTGTAGACACTCAGGAATGTCTTGGTGTCTATGTCATTTCATTAAACAC
AATTGTATGTCTATAGAATGGATGTCATGCATTAAAGTACAACTTTCAACAACGGATCTCTTGGCTCTCG
CATCGATGAAGAACGCAGCGAAATGCGATAAGTAATGTGAATTGCAGAATTCAGTGAATCATCGAATCTT
TGAACGCACCTTGCGCTCCTTGGTATTCCGAGGAGCATGCCTGTTTGAGTGTCATTAAAATCTCAAGACC
CCCATCTGCTTTGGATGGGGTTATTGGATGGCTGGGGGTTGCAGGCTTTTCAATAGCCAGCTCTCCTTGA
ATGAATTAGTGGGGAAGACAATTGAACTCCATTGGTGTGATAAATTATCTATGCCAGGAGCAGGATTGGG
TCTCTGCTGTCTAACTGTCCAGAAAAGAGGACAAAAACAATACTTGACCTCAA
>Amanita_exitialis HKAS74673 
GGATCATTAATGAAATGAATCTTGAGGCTGTCGCTGGCCCATCTGGGCATGTGCACGTCTCTGGTCATTA
CCAATTCCACCTGTGCACACTTGTAGACACTTGGGAATGAGAGGCTTTGACCAGTCTCTTGAAGTTGAAA
TCTGGGTGTCTATGGCATTTTATTAAACACTAGTTGCATGTTTATAGAATGATGATTTGAATATATATAT
ATAAAGTACAACTTTCAACAACGGATCTCTTGGCTCTCGCATCGATGAAGAACGCAGCGAAATGCGATAA
GTAATGTGAATTGCAGAATTCAGTGAATCATCGAATCTTTGAACGCACCTTGCGCTCCTTGGCATTCCAA
GGAGCATGCCTGTTTGAGTGTCATTAAAGTCTCAAGACCTGTCTGATTTTGATAGGTATTGGATTTTGGG
GGTTGCAGGCTTTTTCAGACCGCCTGCTCTCCTTGAATGTATTAGTGGAGAAAAAGCCATTTGAACTCCA
TTGGTGTGATAAAATCTATCAATGCCAGGAGCAATGCTAGTAATCTCTGCTGTCTAACTGTCTGTAAAAA
TGGACAATTTGACCAACTTGACCTCAA
>Amanita_exitialis HKAS75774
GGATCATTAATGAAATGAATCTTGAGGCTGTCGCTGGCCCATCTGGGCATGTGCACGTCTCTGGTCATTA
CCAATTCCACCTGTGCACACTTGTAGACACTTGGGAATGAGAGGCTTTGACCAGTCTCTTGAGAAGTTGA
AATCTGGGTGTCTATGGCATTTTATTAAACACTAGTTGCATGTTTATAGAATGATGATTTGAATATATAT
ATAAAGTACAACTTTCAACAACGGATCTCTTGGCTCTCGCATCGATGAAGAACGCAGCGAAATGCGATAA
GTAATGTGAATTGCAGAATTCAGTGAATCATCGAATCTTTGAACGCACCTTGCGCTCCTTGGCATTCCAA
GGAGCATGCCTGTTTGAGTGTCATTAAAGTCTCAAGACCTGTCTGATTTTGATAGGTATTGGATTTTGGG
GGTTGCAGGCTTTTTCAGACTGCCTGCTCTCCTTGAATGTATTAGTGGAGAAAAAGCCATTTGAACTCCA
TTGGTGTGATAAAATCTATCAATGCCAGGAGCAATGCTAGTTATCTCTGCTGTCTAACTGTCTGTAAAAA
TGGACAATTTGACCAACTTGACCTCAAATCAGGTAGGACTACCCGCTGA
>Amanita_exitialis HKAS75775
GGATCATTAATGAAATGAATCTTGAGGCTGTCGCTGGCCCATCTGGGCATGTGCACGTCTCTGGTCATTA
CCAATTCCACCTGTGCACACTTGTAGACACTTGGGAATGAGAGGCTTTGACCAGTCTCTTGAGAAGTTGA
AATCTGGGTGTCTATGGCATTTTATTAAACACTAGTTGCATGTTTATAGAATGATGATTTGAATATATAT
ATAAAGTACAACTTTCAACAACGGATCTCTTGGCTCTCGCATCGATGAAGAACGCAGCGAAATGCGATAA
GTAATGTGAATTGCAGAATTCAGTGAATCATCGAATCTTTGAACGCACCTTGCGCTCCTTGGCATTCCAA
GGAGCATGCCTGTTTGAGTGTCATTAAAGTCTCAAGACCTGTCTGATTTTGATAGGTATTGGATTTTGGG
GGTTGCAGGCTTTTTCAGACTGCCTGCTCTCCTTGAATGTATTAGTGGAGAAAAAGCCATTTGAACTCCA
TTGGTGTGATAAAATCTATCAATGCCAGGAGCAATGCTAGTTATCTCTGCTGTCTAACTGTCTGTAAAAA
TGGACAATTTGACCAACTTGACCTCAAATCAGGTAGGACTACCCGCTGA
>Amanita_fuliginea HKAS100628
GGATCATTAAAGAAATGAACCTTGAGACTGTCGCTGGCCCCTCCTGCAGATGGAGTTGGCATGTGCACGT
CTCTGGTCATTACCAATTCCACCTGTGCACACTTGTAGACACTTGGGAATGAGAGACATAGGCTGGTTGG
CTGGTCTCTTGAGAGAGAGAAATGAAAAAAATCTGGGTGTCTATGCCATTTTTATTAAACACTAGTTGCA
TGTTTATAGAATGAATGATGATTTGATTGAATATGAAATACAACTTTCAACAACGGATCTCTTGGCTCTC
GCATCGATGAAGAACGCAGCGAAATGCGATAAGTAATGTGAATTGCAGAATTCAGTGAATCATCGAATCT
TTGAACGCACCTTGCGCTCCTTGGCATTCTGAGGAGCATGCCTGTTTGAGTGTCATTAACATCTCAATAC
CTGTCTGCTTTTGATGGGTATTGGAAATTGGGGGTTGCAGGGCTTGTATAGCTTTGCTCTCCTTGAATGT
ATTAGTGGAGAAAAAGAAAGCTCATTGAACTCCATTGGTGTGATAAAATCTATCAATACCAGGAACAATG
TCCAAGTTTCTCTGCTCTCTAATCCATGTCCAGTTTGGACCTCAT
>Amanita_fuliginea HKAS75780 
GGATCATTAAAGAAATGAACCTTGAGACTGTCGCTGGCCCCTCCTGCAGATGGAGTTGGCATGTGCACGT
CTCTGGTCATTACCAATTCCACCTGTGCACAATTGTAGACACTTGGGAATGAGAGACATAGGCTGCTTGG
CTGGTCTCTTGAGAGAGAGAAATGGAAAAAATCTGGGTGTCTATGCCATTTTTATTAAACACTAGTTGCA
TGTTTATAGAATGAATGATGATTTGATTGAATATGAAATACAACTTTCAACAACGGATCTCTTGGCTCTC
GCATCGATGAAGAACGCAGCGAAATGCGATAAGTAATGTGAATTGCAGAATTCAGTGAATCATCGAATCT
TTGAACGCACCTTGCGCTCCTTGGCATTCTGAGGAGCATGCCTGTTTGAGTGTCATTAACATCTCAATAC
CTGTCTGCTTTTGATGGGTATTGGAAATTGGGGGTTGCAGGGCTTGTATAGCTTTGCTCTCCTTGAATGT
ATTAGTGGAGAAAAAGAAAGCTCATTGAACTCCATTGGTGTGATAAAATCTATCAATGCCAGGAACAATG
TCCAAGTTTCTCTGCTGTCTAATCCATGTCCAGTTTGGACCTCATTTGACCAACT
>Amanita_fuliginea HKAS75782 
GGATCATTAAAGAAATGAACCTTGAGACTGTCGCTGGCCCCTCCTGCAGATGGAGTTGGCATGTGCACGT
CTCTGGTCATTACCAATTCCACCTGTGCACAATTGTAGACACTTGGGAATGAGAGACATAGGCTGCTTGG
CTGGTCTCTTGAGAGAGAGAAATGGAAAAAATCTGGGTGTCTATGCCATTTTTATTAAACACTAGTTGCA
TGTTTATAGAATGAATGATGATTTGATTGAATATGAAATACAACTTTCAACAACGGATCTCTTGGCTCTC
GCATCGATGAAGAACGCAGCGAAATGCGATAAGTAATGTGAATTGCAGAATTCAGTGAATCATCGAATCT
TTGAACGCACCTTGCGCTCCTTGGCATTCTGAGGAGCATGCCTGTTTGAGTGTCATTAACATCTCAATAC
CTGTCTGCTTTTGATGGGTATTGGAAATTGGGGGTTGCAGGGCTTGTATAGCTTTGCTCTCCTTGAATGT
ATTAGTGGAGAAAAAGAAAGCTCATTGAACTCCATTGGTGTGATAAAATCTATCAATGCCAGGAACAATG
TCCAAGTTTCTCTGCTGTCTAATCCATGTCCAGTTTGGACCTCATTTGACCAACTTGACCTCAAATCAGG
TAGGACTACCCGCTGA
>Amanita_molliuscula HKAS75555 
GGATCATTAGTGAAATGAACCATGAGGCTGTTGCTGGCCCTTGTGGGCATGTGCACGTCTCTCTGGTCAT
TACCAAATTCCACCTGTGCACACTTTGTAGACACTTGGGAATGCAGWGACTTTGACCAGTCTCTTGAGGA
GTTGAAATCTGGGTGTCTATGCCATTTTATCAAAACCTAGTTGCATGTCTATAGAATGACAATTTGATTT
ATATGTAAAAATACAACTTTCAACAATGGATCTCTTGGCTCTCGCATCGATGAAGAACGCAGCGAAATGC
GATAAGTAATGTGAATTGCAGAATTCAGTGAATCATCGAATCTTTGAACGCACCTTGCGCTCCTTGGCAT
TCCAAGGAGCATGCCTGTTTGAGTGTCATTAAAAGTCTCAAGACCCTGTCAGCTTTTTGTTGATAGGTAT
TGGATTTTGGGGGTTTGCAGGCTTTTCTCAGATAAGGCCAGCTCTCCTTGAATATATTAGTGGAGATGAA
AGCCATTTGAAACTCCATTGGTGTGATAAAAATCTATCAATGCCAGGAGCAATGTTGGTTCTCTCTGCTG
TTTAATTGTCTGTGGAAATGGACGAATTGACCAACTTGACCTCAA
>Amanita_molliuscula HKAS77324 
GGATCATTAGTGAAATGAACCATGAGGCTGTTGCTGGCCCTTGTGGGCATGTGCACGTCTCTCTGGTCAT
TACCAAATTCCACCTGTGCACACTTTGTAGACACTTGGGAATGCAGAGACTTTGACCAGTCTCTTGAGGA
GTTGAAATCTGGGTGTCTATGCCATTTTATCAAAACCTAGTTGCATGTCTATAGAATGACAATTTGATTT
ATATGTAAAAATACAACTTTCAACAATGGATCTCTTGGCTCTCGCATCGATGAAGAACGCAGCGAAATGC
GATAAGTAATGTGAATTGCAGAATTCAGTGAATCATCGAATCTTTGAACGCACCTTGCGCTCCTTGGCAT
TCCAAGGAGCATGCCTGTTTGAGTGTCATTAAAAGTCTCAAGACCCTGTCAGCTTTTTGTTGATAGGTAT
TGGATTTTGGGGGTTTGCAGGCTTTTCTCAGATAAGGCCAGCTCTCCTTGAATATATTAGTGGAGATGAA
AGCCATTTGAAACTCCATTGGTGTGATAAAAATCTATCAATGCCAGGAGCAATGTTGGTTCTCTCTGCTG
TTAAATTGTCTGTGGAAATGGGACGAATTGACCAACTTGACCTCAA
>Amanita_molliuscula In this study 
GGATCATTAGTGAAATGAACCATGAGGCTGTTGCTGGCCCTTGTGGGCATGTGCACGTCTCTCTGGTCAT
TACCAATTCCACCTGTGCACACTTTGTAGACACTTGGGAATGCAGAGACTTTGACCAGTCTCTTGAGGAG
TTGAAATCTGGGTGTCTATGCCATTTTATCAAAACCTAGTTGCATGTCTATAGAATGACAATTTGATTTA
TATGTAAAAATACAACTTTCAACAATGGATCTCTTGGCTCTCGCATCGATGAAGAACGCAGCGAAATGCG
ATAAGTAATGTGAATTGCAGAATTCAGTGAATCATCGAATCTTTGAACGCACCTTGCGCTCCTTGGCATT
CCAAGGAGCATGCCTGTTTGAGTGTCATTAAAAGTCTCAAGACCCTGTCAGCTTTTTGTTGATAGGTATT
GGATTTTGGGGGTTTGCAGGCTTTTCTCAGATAAGGCCAGCTCTCCTTGAATATATTAGTGGAGATGAAA
GCCATTTGAAACTCCATTGGTGTGATAAAAATCTATCAATGCCAGGAGCAATGTTGGTTCTCTCTGCTGT
TTTAATTGTCTGTGGAAATGGAAATGGACAAATTGACCAACTTGACCTCAA
>Amanita_pallidorosea HKAS100625 
AAAAGTCGTAACAAGGTTTCCGTAGGTGAACCTGCGGAAGGATCATTACTGAAATGAACCTTGAGGCTGT
TGCTGGCCCATCTGGGCATGTGCACGTCTCTGGTCATTACCAATTCCACCTGTGCACACTTGTAGACACT
TGGGAATGAGAGACTTTGACCAGTCTCTTGAGAGAATTGAAATCTGGGTGTCTATGCCATTTTACCAAAC
ACTAGTTGCATGTTTATAGAATGATTATTTGATTGAATATAAATACAACTTTCAACAACGGATCTCTTGG
CTCTCGCATCGATGAAGAACGCAGCGAAATGCGATAAGTAATGTGAATTGCAGAATTCAGTGAATCATCG
AATCTTTGAACGCACCTTGCGCTCCTTGGCATTCCGAGGAGCATGCCTGTTTGAGTGTCATTAACACCTC
AAGACCTGTCTGCTTTTGATAGGTATTGGATTTTGGGAGTTGCAGGCTGTTTCAGATATAGCTTGCTCTC
CTGGAATGTATTAGTGGAGAAAAGCTGTTGAACTCCATTGGTGTGATAAAATCTATCAATGCCAGGAGCA
ACATCAAGTGGTCTCTGCTGTCTAACCCTAACTGTCTGACCC
>Amanita_pallidorosea HKAS61937 
GGATCATTACTGAAATGAACCTTGAGGCTGTCGCTGGCCCATCTGGGCATGTGCACGTCTCTGGTCATTA
CCAATTCCACCTGTGCACACTTGTAGACACTTGGGAATGAGAGACTTTGACCAGTCTCTTGAGAGAATTG
AAATCTGGGTGTCTATGCCATTTTACCAAACACTAGTTGCATGTTTATAGAATGATTATTTGATTGAATA
TATAAATACAACTTTCAACAACGGATCTCTTGGCTCTCGCATCGATGAAGAACGCAGCGAAATGCGATAA
GTAATGTGAATTGCAGAATTCAGTGAATCATCGAATCTTTGAACGCACCTTGCGCTCCTTGGCATTCCGA
GGAGCATGCCTGTTTGAGTGTCATTAACACCTCAAGACCTGTCTGCTTTTGATAGGTATTGGATTTTGGG
AGTTGCAGGCTGTTTCAGATATGCTTGCTCTCCTTGAATGTATTAGTGGAGAAAAGCTGTTGAACTCCAT
TGGTGTGATAAAATCTATCAATGCCAGGAGCAACATCAAGTGGTCTCTGCTGTCTAACCCTAACTGTCTG
ACTCACTTGACCTCAA
>Amanita_pallidorosea HKAS75786 
GGATCATTACTGAAATGAACCTTGAGGCTGTTGCTGGCCCATCTGGGCATGTGCACGTCTCTGGTCATTA
CCAATTCCACCTGTGCACACTTGTAGACACTTGGGAATGAGAGACTTTGACCAGTCTCTTGAGAGAATTG
AAATCTGGGTGTCTATGCCATTTTACCAAACACTAGTTGCATGTTTATAGAATGATTATTTGATTGAATA
TAAATACAACTTTCAACAACGGATCTCTTGGCTCTCGCATCGATGAAGAACGCAGCGAAATGCGATAAGT
AATGTGAATTGCAGAATTCAGTGAATCATCGAATCTTTGAACGCACCTTGCGCTCCTTGGCATTCCGAGG
AGCATGCCTGTTTGAGTGTCATTAACACCTCAAGACCTGTCTGCTTTTGATAGGTATTGGATTTTGGGAG
TTGCAGGCTGTTTCAGATATAGCTTGCTCTCCTGGAATGTATTAGTGGAGAAAAGCTGTTGAACTCCATT
GGTGTGATAAAATCTATCAATGCCAGGAGCAACATCAAGTGGTCTCTGCTGTCTAACCCTAACTGTCTGA
CCCACTTGACCTCAAATCAGGTAGGACTACCCGCTGA
>Amanita_rimosa HKAS75777 
CATTAAAGAGATGAACCTTGAGGCTGTTGCTGGCTCATATATAGGCATGTGCACGCCTCTGGTCATTATT
AATTCCACCTGTGCATGCTTGTAGACACTTGGGAATGAGAGACTTTAACCAGCCCCTTGAGAAATTGAAC
TTTCCAATCTCTGGGTGTCTATGCCATTTTTAAAACACCAGTTGCATGTTTATAGAATGATATGATTACC
ATGTAAAATACAACTTTCAACAACGGATCTCTTGGCTCTCGCATCGATGAAGAACGCAGCGAAATGCGAT
AAGTAATGTGAATTGCAGAATTCAGTGAATCATCAAATCTTTGAACGCACCTTGCGCTCCTTGGCATTCT
GAGGAGCATGCCTGTTTGAGTGTCATTAATATCTCAAGACCTGTCTGCTTTTGATAGGTTTCGGATTTAT
GGGGGTTGCAGGCTGTTTCAAATAGCTTGCTCTCCTTGAATGTATTATTAGTGGAGGGAAGAAAAAGTCA
TTAAACTCCATTGGTGTGATAAAATGGTATCAATGCCAGGAGSAATGAACAACAGTTCTCTCAGCTAACT
GTCTGTAGTAAAACATGGACAACTTGACCAACTTGACCTCAAATCAGGTAGGACTACCCGCTGA
>Amanita_rimosa HKAS75779 
GGATCATTAAAGAAAATGAACCTTGAGGCTGTTGCTGGCTCATATATAGGCATGTGCACGCCTCTGGTCA
TTATTAATTCCACCTGTGCATGCTTGTAGACACTTGGGAATGAGAGACTTTAACCAGCCCCTTGAGAAAT
TGAACTTTCCAATCTCTGGGTGTCTATGCCATTTTTAAAACACCAGTTGCATGTTTATAGAATGATATGA
TTACCATGTAAAATACAACTTTCAACAACGGATCTCTTGGCTCTCGCATCGATGAAGAACGCAGCGAAAT
GCGATAAGTAATGTGAATTGCAGAATTCAGTGAATCATCAAATCTTTGAACGCACCTTGCGCTCCTTGGC
ATTCTGAGGAGCATGCCTGTTTGAGTGTCATTAATATCTCAAGACCTGTCTGCTTTTGATAGGTTTCGGA
TTTATGGGGGTTGCAGGTTGTTTCAAATAGCTTGCTCTCCTTGAATGTATTATTAGTGGAGGGAAGAAAA
AGTCATTAAACTCCATTGGTGTGATAAAATGGTATCAATGCCAGGAGCAATGAACAACAGTTCTCTCAGC
TAACTGTCTGTAGTAAAACAATGGACAACTTGACCAACTTGACCTCAAATCAGGTAGGACTACCCGCTGA
>Amanita_rimosa HKAS77105 
GGATCATTAAAGAAAATGAACCTTGAGGCTGTTGCTGGCTCATATATAGGCATGTGCACGCCTCTGGTCA
TTATTAATTCCACCTGTGCATGCTTGTAGACACTTGGGAATGAGAGACTTTAACCAGCCCCTTGAGAAAT
TGAACTTTCCAATCTCTGGGTGTCTATGCCATTTTTAAAACACCAGTTGCATGTTTATAGAATGATATGA
TTACCATGTAAAATACAACTTTCAACAACGGATCTCTTGGCTCTCGCATCGATGAAGAACGCAGCGAAAT
GCGATAAGTAATGTGAATTGCAGAATTCAGTGAATCATCAAATCTTTGAACGCACCTTGCGCTCCTTGGC
ATTCTGAGGAGCATGCCTGTCTGAGTGTCATTAATATCTCAAGACCTGTCTGCTTTTGATAGGTTTCGGA
TTTATGGGGGTTGCAGGTTGTTTCAAATAGCTTGCTCTCCTTGAATGTATTATTAGTGGAGGGAAGAAAA
AGTCATTAAACTCCATTGGTGTGATAAAATGGTATCAATGCCAGGAGCAATGAACAACAGTTCTCTCAGC
TAACTGTCTGTAGTAAAACAATGGACAACTTGACCAACTTGACCTCAA
>Amanita_subjunquillea HKAS100581 
AAAGTCGTAACAAGGTTTCCGTAGGTGAACCCGCGGAAGGATCATTAATGAAATGAACCTTGAGGCTGTC
GCTGGCCCCTCTGGGGCATGTGCACGTCTCTGGTCATTACTAATTCCACCTGTGCACACTTGTAGACACT
TGGGAATGAGAGACCTTGACCAGTCTCTTGAGAAATTGAACATCTGGGTGTCTATGCCATTTTATTAAAC
ACTAGTTGCATGTTTATAGAATGATGATTTGATTAAATATAAAGTACAACTTTCAACAACGGATCTCTTG
GCTCTCGCATCGATGAAGAACGCAGCGAAATGCGATAAGTAATGTGAATTGCAGAATTCAGTGAATCATC
GAATCTTTGAACGCACCTTGCGCTCCTTGGCATTCCGAGGAGCATGCCTGTTTGAGTGTCATTAAATTCT
CAAGACCTGTCTGCTTTTTTGATAGGTATTGGATTTTGGGGGTTGCAGGCTGTTTCAAATAAATAGCCTT
GCTCTCCTTGAATGTATTAGTGGAGAAAAGCCATTGAACTCCATTGGTGTGATAAAACCTATCAATGCCA
GGAGCAATATCACTACTTCTCTCTGCTGTCTAACTGTGACTGTCTGTATTAATTAGTATGGATGGGGACA
ACTTGACCAACTGACCT
>Amanita_subjunquillea HKAS54509 
GGATCATTAATGAAATGAACCTTGAGGCTGTCGCTGGCCCCTCTGGGGCATGTGCACGTCTCTGGTCATT
ACTAATTCCACCTGTGCACACTTGTAGACACTTGGGAATGAGAGACCTTGACCAGTCTCTTGAGAAATTG
AACATCTGGGTGTCTATGCCATTTTATTAAACACTAGTTGCATGTTTATAGAATGATGATTTGATTAAAT
ATAAAGTACAACTTTCAACAACGGATCTCTTGGCTCTCGCATCGATGAAGAACGCAGCGAAATGCGATAA
GTAATGTGAATTGCAGAATTCAGTGAATCATCGAATCTTTGAACGCACCTTGCGCTCCTTGGCATTCCGA
GGAGCATGCCTGTTTGAGTGTCATTAAATTCTCAAGACCTGTCTGCTTTTTTGATAGGTATTGGATTTTG
GGGGTTGCAGGCTGTTTCAAATAAATAGCCTTGCTCTCCTTGAATGTATTAGTGGAGAAAAGCCATTGAA
CTCCATTGGTGTGATAAAACCTATCAATGCCAGGAGCAATATCACTACTTCTCTCTGCTGTCTAACTGTG
ACTGTCTGTATTAATTAGTATGGATGGGGACAACTTGACCAACTGACCTCAA
>Amanita_subjunquillea HKAS77345 
GGATCATTAATGAAATGAACCTTGAGGCTGTCGCTGGCCCCTCTGGGGCATGTGCACGTCTCTGGTCATT
ACTAATTCCACCTGTGCACACTTGTAGACACTTGGGAATGAGAGACCTTGACCAGTCTCTTGAGAAATTG
AACATCTGGGTGTCTATGCCATTTTATTAAACACTAGTTGCATGTTTATAGAATGATGATTTGATTAAAT
ATAAAGTACAACTTTCAACAACGGATCTCTTGGCTCTCGCATCGATGAAGAACGCAGCGAAATGCGATAA
GTAATGTGAATTGCAGAATTCAGTGAATCATCGAATCTTTGAACGCACCTTGCGCTCCTTGGCATTCCGA
GGAGCATGCCTGTTTGAGTGTCATTAAATTCTCAAGACCTGTCTGCTTTTTTGATAGGTATTGGATTTTG
GGGGTTGCAGGCTGTTTCAAATAAATAGCCTTGCTCTCCTTGAATGTATTAGTGGAGAAAAGCCATTGAA
CTCCATTGGTGTGATAAAACCTATCAATGCCAGGAGCAATATCACTACTTCTCTCTGCTGTCTAACTGTG
ACTGTCTGTATTAATTAGTATGGATGGGGACAACTTGACCAACTTGACCTCAA
>Amanita_virosa HKAS56694 
GGATCATTACTGAAATGAACCTTGAGGCTGTTGCTGGCCCATCTGGGCATGTGCACGTCTCTGGTCATTA
CCAATTCCACCTGTGCACACACTTGTAGACACTTGGGAATGAGAGACTTTGACCAGTCTCTTGAGAGATT
TCATATCTGGGTGTCTATGCCTTTTTATTACACACTAGTTGCATGTTTATAGAATGATGATTTGATTAAA
TATAAAATACAACTTTCAACAACGGATCTCTTGGCTCTCGCATCGATGAAGAACGCAGCGAAATGCGATA
AGTAATGTGAATTGCAGAATTCAGTGAATCATCGAATCTTTGAACGCACCTTGCACTCCTTGGCATTCCG
AGGAGCATGCCTGTTTGAGTGTCATTAACATCTCAAGACCTGTCTGTTTTTGATAGGTATTGGATTTTTG
GGGGTTTGCAGGCTGTTTCAGATAGCTTGCTCTCCTTGAATGTATTAGTGGAGAAAGAGCCATTGAACTC
CATTGGTGTGATAAAATCTATCAATGCCAGGAGCCATGTTAGTTCTCTCTGCTGTCTAACCGCTAACAGT
TGTCTGTAAAAAAAATGGACAACTTGACCAACTTGACCTCAAATCAGGTAGGACTACCCGCTGA
>Amanita_virosa HKAS84859 
TAAAAGTCGTAACAAGGTTTCCGTAGGTGAACCTGCGGAAGGATCATTACTGAAATGAACCTTGAGGCTG
TTGCTGGCCCATCTGGGCATGTGCACGTCTCTGGTCATTACCAATTCCACCTGTGCACACACTTGTAGAC
ACTTGGGAATGAGAGACTTTGACCAGTCTCTTGAGAGATTTCATATCTGGGTGTCTATGCCTTTTTATTA
CACACTAGTTGCATGTTTATAGAATGATGATTTGATTAAATATAAAATACAACTTTCAACAACGGATCTC
TTGGCTCTCGCATCGATGAAGAACGCAGCGAAATGCGATAAGTAATGTGAATTGCAGAATTCAGTGAATC
ATCGAATCTTTGAACGCACCTTGCACTCCTTGGCATTCCGAGGAGCATGCCTGTTTGAGTGTCATTAACA
TCTCAAGACCTGTCTGTTTTTGATAGGTATTGGATTTTTGGGGGTTTGCAGGCTGTTTCAGATAGCTTGC
TCTCCTTGAATGTATTAGTGGAGAAAGAGCCATTGAACTCCATTGGTGTGATAAAATCTATCAATGCCAG
GAGCCATGTTAGTTCTCTCTGCTGTCTAACCGCTAACAGTTGTCTGTAAAAAAAATGGACAACTTGACCA
ACTGACCTCAAAT
>Amanita_virosa HKAS90176 
GGATCATTACTGAAATGAACCTTGAGGCTGTTGCTGGCCCATCTGGGCATGTGCACGTCTCTGGTCATTA
CCAATTCCACCTGTGCACACACTTGTAGACACTTGGGAATGAGAGACTTTGACCAGTCTCTTGAGAGATT
TCATATCTGGGTGTCTATGCCTTTTTATTACACACTAGTTGCATGTTTATAGAATGATGATTTGATTAAA
TATAAAATACAACTTTCAACAACGGATCTCTTGGCTCTCGCATCGATGAAGAACGCAGCGAAATGCGATA
AGTAATGTGAATTGCAGAATTCAGTGAATCATCGAATCTTTGAACGCACCTTGCACTCCTTGGCATTCCG
AGGAGCATGCCTGTTTGAGTGTCATTAACATCTCAAGACCTGTCTGTTTTTGATAGGTATTGGATTTTTT
GGGGGTTTGCAGGCTGTTTCAGATAGCTTGCTCTCCTTGAATGTATTAGTGGAGAAAGAGCCATTGAACT
CCATTGGTGTGATAAAATCTATCAATGCCAGGAGCCATGTTAGTTCTCTCTGCTGTCTAACCACTAACAG
TTGTCTGTAAAAAAAATGGACAACTTGACCAACTTGACCTCAA
>Amanita_bisporigera RET505-7 
AGGATCATTACTGAAATGAACCTTGAGGCTGTCGCTGGCCCATCTGGGCATGTGCACGTCTCTGGTCATT
ACCAATTCCACCTGTGCACACTTGTAGACACTTGGGAATGAGAGACTTTGACCGGTCTCTTGAGGGAATT
GAACTCTGGGTGTCTATGCCATTTTATCAAACACTAGTTGCATGTTTATAGAATGACGATTTGATTGAAT
ATAAAATACAACTTTCAACAACGGATCTCTTGGCTCTCGCATCGATGAAGAACGCAGCGAAATGCGATAA
GTAATGTGAATTGCAGAATTCAGTGAATCATCGAATCTTTGAACGCACCTTGCGCTCCTTGGCATTCCGA
GGAGCATGCCTGTTTGAGTGTCATTAACATCTCAAGACCTGTCTGCTTTTGATAGGTATTGGATTTTGGG
AGTTGCAGGCTGTTTCAGATATAGCTTGCTCTCCTTGAATGTATTAGTGGAGAAAAGCTGTTGAACTCCA
TTGGTGTGATAAAATCTATCAATGCCAGGAGCAACGTCGAGTTGTCTCTGCTGTCTAACCCTAACTGTCT
GACCCACTTGACCTCAAATCAGGTAGGACTACCCGCTGAACTTAAGCATATCAATAAGC
>Amanita_bisporigera RET377-9 
GGATCATTACTGAAATGAACCTCGAGGCTGTCGCTGGCCCATCTGGGCATGTGCACGTCTCTGGTCATTA
CCAATTCCACCTGTGCACACTTGTAGACACTTGGGAATGAGAGACTTTGACCGGTCTCTCGAGGGAATTG
AACTCTGGGTGTCTATGCCATTTTATCAAACACTAGTTGCATGTTTATAGAATGACGATTTGATTGAATA
TAAAATACAACTTTCAACAACGAATCTCTTGGCTCTCGCATCGATGAAGAACGCAGCGAAATGCGATAAG
TAATGTGAATTGCAGAATTCAGTGAATCATCGAATCTTTGAACGCACCTTGCGCTCCTTGGCATTCCGAG
GAGCATGCCTGTTTGAGTGTCATTAACATCTCAAGACCTGTCTGCTTTTGATAGGTATTGGATTTTGGGA
GTTGCAGGCTGTTCCAGATATAGCTTGCTCTCCTTGAATGTATTAGTGGAGAAAAGCTGTTGAACTCCAT
TGGTGTGATAAAATCTATCAATGCCAGGAGCAACGTCGAGTTGTCTCTGCTGTCTAACCCTAACTGTCTG
ACCCACTTGACCTCAA
>Amanita_bisporigera RET643-5 
AGGATCATTACTGAAATGAACCTCGAGGCTGTCGCTGGCCCATCTGGGCATGTGCACGTCTCTGGTCATT
ACCAATTCCACCTGTGCACACTTGTAGACACTTGGGAATGAGAGACTTTGACCGGTCTCTTGAGGGAATT
GAACTCTGGGTGTCTATGCCATTTTATCAAACACTAGTTGCATGTTTATAGAATGACGATTTGATTGAAT
ATAAAATACAACTTTCAACAACGGATCTCTTGGCTCTCGCATCGATGAAGAACGCAGCGAAATGCGATAA
GTAATGTGAATTGCAGAATTCAGTGAATCATCGAATCTTTGAACGCACCTTGCGCTCCTTGGCATTCCGA
GGAGCATGCCTGTTTGAGTGTCATTAACATCTCAAGACCTGTCTGCTTTTGATAGGTATTGGATTTTGGG
AGTTGCAGGCTGTTTCAGATATAGCTTGCTCTCCTTGAATGTATTAGTGGAGAAAAGCTGTTGAACTCCA
TTGGTGTGATAAAATCTATCAATGCCAGGAGCAACGTCGAGTTGTCTCTGCTGTCTAACCCTAACTGTCT
GACCCACTTGACCTCAAATCAGGTAGGACTACCCGCTGAACTTAAGCATATCAATAAGCGGAGGAAAAGA
AACTAACAAGGATTCCCCTAGTAACTGCGAGTGAAGCGGGAAAAGCTCAAATTTAAAATCTGGCAGATTT
TTGTCTGTCCGAGT
>Amanita_phalloides RET118-6 
AAGGATCATTAATGAAATGAACCTTGAGGCTGTCGCTGGCCCCTCTGGGGCATGTGCACGTCTCTGGTCA
TTACCAATTCCACCTGTGCACACTTGTAGACACTTGGGAATGAGAGACCTTGACCAGTCTCTTGAGAAGT
TGAAAATCTGGGTGTCTATGCCATTTTATTAAACACTAGTTGCATGTTTATAGAATGATGATTTGATTAA
ATATAAAGTACAACTTTCAACAACGGATCTCTTGGCTCTCGCATCGATGAAGAACGCAGCGAAATGCGAT
AAGTAATGTGAATTGCAGAATTCAGTGAATCATCGAATCTTTGAACGCACCTTGCGCTCCTTGGCATTCC
GAGGAGCATGCCTGTTTGAGTGTCATTAAATTCTCAAGACCTGTCTGCTTTTTTGATAGGTATTGGATTT
TTGGGGGTTGCAGGCTGTTTCAAATAAAAATAGCCTTGCTCTCTTTGAATGTATTAGTGGAGAAAAGCCA
TTGAACTCCATTGGTGTGATAAAACCTATCAATGCCAGGAGCAATATCACTTCTCTCTGCTGTCTAACTG
TGACTGTCTGTATAAATTTATATGGATGGGGACAACTTGACCAACTTGACCTCAAATCAGGTAGGACTAC
CCGCTGAACTTAA
>Amanita_phalloides GDGM40312 
TCCGTAGGTGAACCTGCGGAAGGATCATTAATGAAATGAACCTTGAGGCTGTCGCTGGCCCCTCTGGGGC
ATGTGCACGTCTCTGGTCATTACCAATTCCACCTGTGCACACTTGTAGACACTTGGGAATGAGAGACCTT
GACCAGTCTCTTGAGAAGTTGAAAATCTGGGTGTCTATGCCATTTTATTAAACACTAGTTGCATGTTTAT
AGAATGATGATTTGATTAAATATAAAGTACAACTTTCAACAACGGATCTCTTGGCTCTCGCATCGATGAA
GAACGCAGCGAAATGCGATAAGTAATGTGAATTGCAGAATTCAGTGAATCATCGAATCTTTGAACGCACC
TTGCGCTCCTTGGCATTCCGAGGAGCATGCCTGTTTGAGTGTCATTAAATTCTCAAGACCTGTCTGCTTT
TTTGATAGGTATTGGATTTTTGGGGGTTGCAGGCTGTTTCAAATAAAAATAGCCTTGCTCTCTTTGAATG
TATTAGTGGAGAAAAGCCATTGAACTCCATTGGTGTGATAAAACCTATCAATGCCAGGAGCAATATCACT
TCTCTCTGCTGTCTAACTGTGACTGTCTGTATAAATTTATATGGATGGGGACAACTTGACCAACTTGACC
TCAAATCAGGTAGGACTACCCGCTGAACTTAAGCATATCAATAA
>Amanita_phalloides RET053-2 
GGAAGTAAAAGTCGTAACAAGGTTTCCGTAGGTGAACCTGCGGAAGGATCATTAATGAAATGAACCTTGA
GGCTGTCGCTGGCCCCTCTGGGGCATGTGCACGTCTCTGGTCATTACCAATTCCACCTGTGCACACTTGT
AGACACTTGGGAATGAGAGACCTTGACCAGTCTCTTGAGAAGTTGAAAATCTGGGTGTCTATGCCATTTT
ATTAAACACTAGTTGCATGTTTATAGAATGATGATTTGATTAAATATAAAGTACAACTTTCAACAACGGA
TCTCTTGGCTCTCGCATCGATGAAGAACGCAGCGAAATGCGATAAGTAATGTGAATTGCAGAATTCAGTG
AATCATCGAATCTTTGAACGCACCTTGCGCTCCTTGGCATTCCGAGGAGCATGCCTGTTTGAGTGTCATT
AAATTCTCAAGACCTGTCTGCTTTTTTGATAGGTATTGGATTTTTGGGGGTTGCAGGCTGTTTCAAATAA
AAATAGCCTTGCTCTCTTTGAATGTATTAGTGGAGAAAAGCCATTGAACTCCATTGGTGTGATAAAACCT
ATCAATGCCAGGAGCAATATCACTTCTCTCTGCTGTCTAACTGTGACTGTCTGTATAAATTTATATGGAT
GGGGACAACTTGACCAACTTGACCTCAAATCAGGTAGGACTACCCGCT
>Amanita_subpallidorosea LHJ140923-41 
TCCGTAGGTGAACCTGCGGAAGGATCATTACTGAAATGAACCTTGAGGCTGTCGCTGGCCCATCTGGGCA
TGTGCACGTCTCTGGTCATTACCAATTCCACCTGTGCACACTTGTAGACACTTGGGAATGAGAGACTTTG
ACCAGTCTCTTGAGAGGATTGAAATCTGAGTGTCTATGCCATTTTATTACACACTAGTTGCATGTTTATA
GAATGATAATTTGATTAAATGTAAAATACAACTTTCAACAACGGATCTCTTGGCTCTCGCATCGATGAAG
AACGCAGCGAAATGCGATAAGTAATGTGAATTGCAGAATTCAGTGAATCATCGAATCTTTGAACGCACCT
TGCGCTCCTTGGCATTCCGAGGAGCATGCCTGTTTGAGTGTCATTAACATCTCAAGACCTGTCTGCTTTT
GATAGGTGTTGGATTTTTGGGTGTTGCAGGCTTTTTCAGATAGCTTGCTCTCCTTGAATGTATTAGTGGA
GAAGAGCCATTGAACTCCATTGGTGTGATAAAATCTATCAATGCCAGGAGCCATGTTAGTTCTCTCTGCT
GTCTAACTCTCACAGTTGTCTGTAAAAAATGGACAACTTGACCAACTGACCTCAAATCAG
>Amanita_subpallidorosea HKAS77350
GGATCATTACTGAAATGAACCTTGAGGCTGTCGCTGGCCCATCTGGGCATGTGCACGTCTCTGGTCATTA
CCAATTCCACCTGTGCACACTTGTAGACACTTGGGAATGAGAGACTTTGACCAGTCTCTTGAGAGGATTG
AAATCTGAGTGTCTATGCCATTTTATTACACACTAGTTGCATGTTTATAGAATGATAATTTGATTAAATG
TAAAATACAACTTTCAACAACGGATCTCTTGGCTCTCGCATCGATGAAGAACGCAGCGAAATGCGATAAG
TAATGTGAATTGCAGAATTCAGTGAATCATCGAATCTTTGAACGCACCTTGCGCTCCTTGGCATTCCGAG
GAGCATGCCTGTTTGAGTGTCATTAACATCTCAAGACCTGTCTGCTTTTGATAGGTGTTGGATTTTTGGG
TGTTGCAGGCTGTTTCAGAAAGCTTGCTCTCCTTGAATGTATTAGTGGAGAAGAGCCATTGAACTCCATT
GGTGTGATAAAATCTATCAATGCCAGGAGCCATGTTAGTTCTCTCTGCTGTCTAACTCTCACAGTTGTCT
GTAAAAAATGGACAACTTGACCAACTG
>Amanita_subpallidorosea LHJ140923-41 
TCCGTAGGTGAACCTGCGGAAGGATCATTACTGAAATGAACCTTGAGGCTGTCGCTGGCCCATCTGGGCA
TGTGCACGTCTCTGGTCATTACCAATTCCACCTGTGCACACTTGTAGACACTTGGGAATGAGAGACTTTG
ACCAGTCTCTTGAGAGGATTGAAATCTGAGTGTCTATGCCATTTTATTACACACTAGTTGCATGTTTATA
GAATGATAATTTGATTAAATGTAAAATACAACTTTCAACAACGGATCTCTTGGCTCTCGCATCGATGAAG
AACGCAGCGAAATGCGATAAGTAATGTGAATTGCAGAATTCAGTGAATCATCGAATCTTTGAACGCACCT
TGCGCTCCTTGGCATTCCGAGGAGCATGCCTGTTTGAGTGTCATTAACATCTCAAGACCTGTCTGCTTTT
GATAGGTGTTGGATTTTTGGGTGTTGCAGGCTTTTTCAGATAGCTTGCTCTCCTTGAATGTATTAGTGGA
GAAGAGCCATTGAACTCCATTGGTGTGATAAAATCTATCAATGCCAGGAGCCATGTTAGTTCTCTCTGCT
GTCTAACTCTCACAGTTGTCTGTAAAAAATGGACAACTTGACCAACTGACCTCAAATCAG
